# Supplementary material for: Estimation of confidence limits for descriptive indexes derived from autoregressive analysis of time series: Methods and application to heart rate variability
Source: PLoS One. 2017 Oct 2;12(10):e0183230. doi: 10.1371/journal.pone.0183230 (PMC5624578; doi:10.1371/journal.pone.0183230)
Supplement: S1 File — The toolbox provides Matlab functions to compute several resampled realizations of the AR parameters (first estimated using least squares (idAR.m)) based on Monte Carlo resampling (idARres.m) or bootstrapping of the AR residuals (idARboot.m, to be used with the built-in function bootstrp.m), from which Confidence limits for AR-based indexes can be computed from individual time series. Examples of indexes to which the procedures are applied are measures of frequency and spectral power obtained from AR spectral decomposition (asd_ARMASpectDec.m), and measures of information storage or complexity obtained from information decomposition (its_CElinVAR1.m). The toolbox is demonstrated on simulations of a fifth-order AR process resembling the spectral properties of heart rate variability time series (SimuConfLim.m). (ZIP) [file pone.0183230.s001.zip › ARres/asd_ARMASpectDec.m]

%% MONOVARIATE SPECTRAL DECOMPOSITION
% JOHNSEN & ANDERSEN PER IL MODELLO AR - versione 2010, corretta da Baselli 1997

function [Sk,Sm,freq2,pot2,pot2n]=asd_ARMASpectDec(A,C,varw,fc,nfft)

%% carica serie
% clear;close all;clc;
% percorso='D:\SHARED\WIP\navy\test\Lelli\';% percorso dei dati da analizzare
% nome='rrsap_base.prn';
% p=7; %ordine modello AR
% xo=load([percorso nome]); xo=xo(:,1); x=xo-mean(xo);
% fc=1000/mean(xo); nfft=512;
% [Am,Su,Yp]=vlsMVAR(x,p);
% % [A,varw]=ar_coeff(x,p);
% varw=Su;
% A=[1 -Am];
% C=1;

%% poli, residui e potenze
poli=roots(A);
p=size(poli,1);
q=length(C);
%%% residui e potenze
res=NaN*ones(p,1);
for k=1:p
    pk=poli(k);
    zeta=NaN*ones(q,1); zeta1=zeta;
    z=pk; for kk=1:q, zeta(kk)=z^(-(kk-1)); end, Cz=C*zeta;
    z1=pk^(-1); for kk=1:q, zeta1(kk)=z1^(-(kk-1)); end, Cz1=C*zeta1;
    
%     z=pk; for kk=1:q, zeta(kk)=z^(-(kk-1)); end, Cz=C*zeta';
%     z1=pk^(-1); for kk=1:q, zeta1(kk)=z1^(-(kk-1)); end, Cz1=C*zeta1';
    
    tmp=poli;tmp(k)=[];%tutti i poli meno ilk-esimo
    res(k)=(Cz*varw*Cz1)/(pk*prod(pk-tmp)*prod(1/pk-poli));
end
pot=real(res);

%% estrazione poli da visualizzare
poli2=[];pot2=[];res2=[];
for n=1:p %considero solo i poli con frequenza tra 0 e 0.5 (escludo i coniugati per i poli "doppi")
    polo=poli(n); potenza=pot(n); residuo=res(n);
    if imag(polo)>=0
        poli2=[poli2; polo];
        res2=[res2; residuo];
        if imag(polo)==0
            pot2=[pot2; potenza];
        else
            pot2=[pot2; 2*potenza];
        end
    end
end
p2=length(poli2);


%% componenti spettrali
f = (0:nfft-1)*(fc/(2*nfft)); f=f';
z = exp(i*2*pi*f/fc); % vector of complex exponentials

poli2_=1./poli2;
res2_=-res2;
Sk=NaN*ones(nfft,p2); %Skm=Sk;
for k=1:p2 %realizza la (A.9) di Baselli 1997
    pk=poli2(k);resk=res2(k);
    pk_=poli2_(k);resk_=res2_(k);
    Sk(:,k)=(resk*pk./(z-pk)+resk_*pk_./(z-pk_))*2/fc; %riscalo in base alla frequenza di campionamento (per avere su Nyquist...)
    if imag(poli2(k))==0
        Sk(:,k)=real(Sk(:,k));
    else
        Sk(:,k)=2*real(Sk(:,k));
    end
end

freq2=angle(poli2).*(fc/(2*pi));
pot2n=100*pot2./sum(pot2);
Sm=sum(Sk,2);

%% graphs
% [Px,f2]=ar_spettro(A,varw,nfft,fc); %only for comparison
% Sm=sum(Sk,2);
% 
% figure('numbertitle','off','name','SPECTRAL DECOMPOSITION');
% subplot(2,1,1);plot(xo,'k');
% 
% subplot(2,1,2);
% plot(f,Px,'g:'); hold on;
% for k=1:p2
%     plot(f,Sk(:,k),'b:');
% end
% plot(f,Sm,'b');
% hold off;
% axis([0 fc/2 0 1.1*max(Sm)]);
%     
% 
% 
% [var(x) mean(Sm)*fc/2 sum(pot2)]
% % mean(Px)*fc/2
% % mean(Sm)*fc/2
% % sum(pot)
% % sum(pot2)
% 
% [freq2 pot2 pot2n]
