# Supplementary material for: Estimation of confidence limits for descriptive indexes derived from autoregressive analysis of time series: Methods and application to heart rate variability
Source: PLoS One. 2017 Oct 2;12(10):e0183230. doi: 10.1371/journal.pone.0183230 (PMC5624578; doi:10.1371/journal.pone.0183230)
Supplement: S1 File — The toolbox provides Matlab functions to compute several resampled realizations of the AR parameters (first estimated using least squares (idAR.m)) based on Monte Carlo resampling (idARres.m) or bootstrapping of the AR residuals (idARboot.m, to be used with the built-in function bootstrp.m), from which Confidence limits for AR-based indexes can be computed from individual time series. Examples of indexes to which the procedures are applied are measures of frequency and spectral power obtained from AR spectral decomposition (asd_ARMASpectDec.m), and measures of information storage or complexity obtained from information decomposition (its_CElinVAR1.m). The toolbox is demonstrated on simulations of a fifth-order AR process resembling the spectral properties of heart rate variability time series (SimuConfLim.m). (ZIP) [file pone.0183230.s001.zip › ARres/idAR.m]

%% IDENTIFICATION OF AR MODEL: Y(n)=a(1)Y(n-1)+...+A(p)Y(n-p)+U(n)
% makes use of mvregress (least squares solution)

%%% input:
% Y, Nx1 vector of time series
% p, model order
% veloce: flag for fast computation of id_AR (not computing variance/covariance of regression coeffs), default ='y'

%%% output:
% Am=[A(1)...A(p)], M*pM matrix of the estimated MVAR model coefficients
% Su, estimated input variance
% Yp, estimated time series
% Up, estimated residuals
% covBS= variance/covariance matrix of coefficients and residual covariance


function [Am,Su,Yp,Up,covBS]=idAR(Y,p,veloce)

if exist('veloce','var')==0
    veloce='y';
end

N=size(Y,1);

% IDENTIFICATION
Z=NaN*ones(N-p,p); % observation matrix
for j=1:p
    Z(:,j)=Y(p+1-j:N-j);
end
Yb=Y(p+1:N);

if veloce=='y'
    [Am, Su]=mvregress(Z,Yb);
else
    [Am, Su, Up, covBS]=mvregress(Z,Yb,'varformat','full');
end

Yp=Z*Am; 
Yp=[NaN*ones(p,1); Yp]; % predicted data


end
