# Supplementary material for: Estimation of confidence limits for descriptive indexes derived from autoregressive analysis of time series: Methods and application to heart rate variability
Source: PLoS One. 2017 Oct 2;12(10):e0183230. doi: 10.1371/journal.pone.0183230 (PMC5624578; doi:10.1371/journal.pone.0183230)
Supplement: S1 File — The toolbox provides Matlab functions to compute several resampled realizations of the AR parameters (first estimated using least squares (idAR.m)) based on Monte Carlo resampling (idARres.m) or bootstrapping of the AR residuals (idARboot.m, to be used with the built-in function bootstrp.m), from which Confidence limits for AR-based indexes can be computed from individual time series. Examples of indexes to which the procedures are applied are measures of frequency and spectral power obtained from AR spectral decomposition (asd_ARMASpectDec.m), and measures of information storage or complexity obtained from information decomposition (its_CElinVAR1.m). The toolbox is demonstrated on simulations of a fifth-order AR process resembling the spectral properties of heart rate variability time series (SimuConfLim.m). (ZIP) [file pone.0183230.s001.zip › ARres/idARres.m]

%% resampling from the covariance matrix of the AR model prameters -univariate case

% inputs:
% nr_MC_sim, number of desired MonteCarlo runs
% A, estimated coefficients of AR model (M*pM)
% ObsMat, observation matrix (pM*N-p, as in the output from idMVAR.m)

% coeff=eAm;
% nr_MC_sim=numboot;
% Sigma=eSu;

function outres=idARres(nr_MC_sim,coeff,Sigma,covBS)

coeff_cov_mat=covBS(1:size(covBS,1)-1,1:size(covBS,2)-1);
var_Sigma=covBS(size(covBS,1),size(covBS,2));

coeff_MC = mvnrnd(coeff,coeff_cov_mat,nr_MC_sim);
Sigma_MC=normrnd(Sigma,sqrt(var_Sigma),nr_MC_sim,1);

outres=[coeff_MC Sigma_MC];

%     M=size(A,1);
%     p=size(A,2)/M;
%     N=size(ObsMat,2)+p;
%     outres=[];
%     X=ObsMat';
%     Z=inv(X'*X);
%     for m=1:M %needs to be done separately for each time series
%         coeff=A(m,:)';
%         %coeff_cov_mat=Z*Su(m,m)*Z';
%         coeff_cov_mat=Z*Su(m,m); %%% NEW
%         % resampling of coefficients, assuming they come from a multivariate Gaussian
%         coeff_MC = mvnrnd(coeff,coeff_cov_mat,nr_MC_sim);
%         outres=[outres coeff_MC];     
%     end
% 
%     [L,Sw]=choldiag(Su);
%     for i=1:nr_MC_sim
%         W = sqrt(Sw)*randn(M,N);
%         U = L*W;
%         covU=cov(U');
%         tmp=[];
%         for m=1:M, tmp=[tmp covU(m,:)]; end
%         rSu(i,:)=tmp;    
%     end
%     outres=[outres rSu];

end
