# Supplementary material for: Estimation of confidence limits for descriptive indexes derived from autoregressive analysis of time series: Methods and application to heart rate variability
Source: PLoS One. 2017 Oct 2;12(10):e0183230. doi: 10.1371/journal.pone.0183230 (PMC5624578; doi:10.1371/journal.pone.0183230)
Supplement: S1 File — The toolbox provides Matlab functions to compute several resampled realizations of the AR parameters (first estimated using least squares (idAR.m)) based on Monte Carlo resampling (idARres.m) or bootstrapping of the AR residuals (idARboot.m, to be used with the built-in function bootstrp.m), from which Confidence limits for AR-based indexes can be computed from individual time series. Examples of indexes to which the procedures are applied are measures of frequency and spectral power obtained from AR spectral decomposition (asd_ARMASpectDec.m), and measures of information storage or complexity obtained from information decomposition (its_CElinVAR1.m). The toolbox is demonstrated on simulations of a fifth-order AR process resembling the spectral properties of heart rate variability time series (SimuConfLim.m). (ZIP) [file pone.0183230.s001.zip › ARres/its_CElinVAR1.m]

%% computation of Conditional entropy from VAR model parameters
% Version for monovariate time series (computes Entropy and Storage)

% Instead of using the data, uses the VAR parameters (either estimated from data, or theoretical)
% Works under the linear Gaussian assumption


function ret = its_CElinVAR1(Am,Su,q)


%% PART 1: COVARIANCE MATRICES
M = size(Am,1); %number of elements in system
p=floor(size(Am,2)/M); %number of lags in MVAR model

R=NaN*ones(M,M,q+1); % prepare covariance matrices, (:,:,1) is lag 0, (:,:,q+1) is lag q 

% Obtain F and Delta
Im=eye(M*p);
F=[Am;Im(1:end-M,:)];% this is A^p
Delta=zeros(p*M,p*M); %(this is actually Sigma^p, but use Delta for clarity in code)
Delta(1:M,1:M)=Su(:,:);

% Obtain R_o^p=BigSigma solving the Lyapunov equation: BigSigma = F * BigSigma * F^T + Delta
BigSigma=dlyap(F,Delta);

% extract R(0),...,R(p-1)
for i=1:p
    R(:,:,i)=BigSigma(1:M,M*(i-1)+1:M*i);
end

% Yule-Walker solution  for lags >= p
for k=p+1:q+1
    Rk=R(:,:,k-1:-1:k-p);
    Rm=[];
    for ki=1:p
        Rm=[Rm; Rk(:,:,ki)];
    end
    R(:,:,k)=Am*Rm;
end


%% PART 2: CONDITIONAL ENTROPIES
L=q; % maximum lag of Xpast, Ypast, Zpast

Ry=NaN*ones(1,q+1);
for k=1:q+1
    Ry(k)=R(1,1,k);
end

%%% Entropy of Y
Sy=Ry(1);
Hy=0.5*log(Sy)+0.5*log(2*pi*exp(1));

%%% Conditional Entropy of Y given Ypast
SYpast=toeplitz(Ry(1:L),Ry(1:L));
SyYpast=Ry(2:L+1);
% Sy_Ypast = Sy - SyYpast * inv(SYpast) * SyYpast';
Sy_Ypast = Sy - SyYpast/SYpast * SyYpast';
Hy_Ypast=0.5*log(Sy_Ypast)+0.5*log(2*pi*exp(1));


ret.Sy=Sy;
ret.Sy_y=Sy_Ypast;
ret.Hy=Hy;
ret.Hy_y=Hy_Ypast;

ret.BigSigma=BigSigma;

end
