# Supplementary material for: Estimation of confidence limits for descriptive indexes derived from autoregressive analysis of time series: Methods and application to heart rate variability
Source: PLoS One. 2017 Oct 2;12(10):e0183230. doi: 10.1371/journal.pone.0183230 (PMC5624578; doi:10.1371/journal.pone.0183230)
Supplement: S1 File — The toolbox provides Matlab functions to compute several resampled realizations of the AR parameters (first estimated using least squares (idAR.m)) based on Monte Carlo resampling (idARres.m) or bootstrapping of the AR residuals (idARboot.m, to be used with the built-in function bootstrp.m), from which Confidence limits for AR-based indexes can be computed from individual time series. Examples of indexes to which the procedures are applied are measures of frequency and spectral power obtained from AR spectral decomposition (asd_ARMASpectDec.m), and measures of information storage or complexity obtained from information decomposition (its_CElinVAR1.m). The toolbox is demonstrated on simulations of a fifth-order AR process resembling the spectral properties of heart rate variability time series (SimuConfLim.m). (ZIP) [file pone.0183230.s001.zip › ARres/SimuConfLim.m]

%% Estimayion of Confidence Limits using Multiple realizations, Bootstrap and Monte carlo on simulated realistic HRV process
%%% Generates FIG. 3 of Beda, Simpson & Faes 2016
clear;close all;clc;

fc=1; % simulated sampling freq.
nfft=512; % number of points for spectral functions
N=300; % realization length

do_resampling='y'; % numrep resampling iterations on one realization of the simulation
do_bootstrap='y'; % numrep bootstrap iterations on one realization of the simulation
do_manysimu='n'; % numrep realizations of the simulation
numrep=1000; % number of repetitions of the analyses above

lo=25; hi=75; % percentile limits for confidence intervals
ySPmax=80; %y limts for plotting spectra

hfig=figure('Name','FIG. 3');

%% simulation of AR5 process, exact indexes
M=1; 
ro0=0.65; %fr0=0
ro1=0.8; fr1=0.1;
ro2=0.92; fr2=0.25;
Su=1;
        
z0=ro0;
z1a=ro1*(cos(2*pi*fr1)+1i*sin(2*pi*fr1)); z1b=ro1*(cos(2*pi*fr1)-1i*sin(2*pi*fr1));
z2a=ro2*(cos(2*pi*fr2)+1i*sin(2*pi*fr2)); z2b=ro2*(cos(2*pi*fr2)-1i*sin(2*pi*fr2));

z=[z0; z1a; z1b; z2a; z2b];
Apol=poly(z);
Am=-Apol(2:length(Apol));
p=length(Am);

%%% SPECTRAL DECOMPOSITION (using function from asd toolbox)
[Sk,Sm,freq,pot,potn]=asd_ARMASpectDec(Apol,1,Su,fc,nfft);
potY=sum(pot);
[freq,ifreq]=sort(freq);
pot=pot(ifreq);
f = (0:nfft-1)*(fc/(2*nfft)); f=f'; %frequency axis
Plfhf=pot(2)./pot(3);

%%% INFORMATION DECOMPOSITION (using function from its toolbox)
% numlags=5;
ret = its_CElinVAR1(Am,Su,p);
varY=ret.Sy; %verify variance
VarU=ret.Sy_y; % has to be equal to Su
Hy=ret.Hy;
Hy_y=ret.Hy_y;
Sy=Hy-Hy_y; % storage


%% realization, estimated indexes
U = sqrt(Su)*randn(N,1);
Y=U;
for n=2:N 
    k=max(n-p,1);
    Y(n) = Am(1:n-k) * Y(n-1:-1:k) + U(n);
end
Y=Y-mean(Y);

% identification (use exact model order)
[eAm,eSu,Yp,Up,covBS]=idAR(Y,p,'n'); 
varUp=var(Up);

%%% spectral decomposition
eApol=[1 -eAm'];
[eSk,eSm,efreq,epot,epotn]=asd_ARMASpectDec(eApol,1,eSu,fc,nfft);
epotY=sum(epot);
[efreq,iefreq]=sort(efreq);
epot=epot(iefreq);
ePlfhf=epot(2)./epot(3);

%%% info decomposition
ret = its_CElinVAR1(eAm',eSu,p);
epotY_ver=ret.Sy; %verify variance
eVarU=ret.Sy_y; % has to be equal to Su
eHy=ret.Hy;
eHy_y=ret.Hy_y;
eSy=eHy-eHy_y;%storage


%% Confidence Limits: Many Realizations
if do_manysimu=='y'
    disp('many realizations...');
    nn=NaN*ones(1,numrep); mepotY=nn; mepotY_ver=nn; meVarU=nn; meHy=nn; meHy_y=nn; meSy=nn;
    mefreq=NaN*ones(length(freq),numrep); mepot=mefreq;
    for im=1:numrep
        %generate realization
        Ur = sqrt(Su)*randn(N,1);
        Yr=Ur;
        for n=2:N 
            k=max(n-p,1);
            Yr(n) = Am(1:n-k) * Yr(n-1:-1:k) + Ur(n);
        end
        Yr=Yr-mean(Yr);
        
        % identification (use exact model order)
        [meAm,meSu]=idAR(Yr,p,'y');     
        %%% spectral dec.
        meApol=[1 -meAm'];
        [Sktmp,Smtmp,freqtmp,pottmp,potntmp]=asd_ARMASpectDec(meApol,1,meSu,fc,nfft);
        meSm(:,im)=Smtmp;
        meSk(:,:,im)=Sktmp;
        [freqtmp,iefreqtmp]=sort(freqtmp);
        pottmp=pottmp(iefreqtmp);
        mepotY(im)=sum(pottmp);
        mefreq(:,im)=freqtmp;
        mepot(:,im)=pottmp;
        %%% info dec
        ret = its_CElinVAR1(meAm',meSu,p);
        mepotY_ver(im)=ret.Sy;
        meVarU(im)=ret.Sy_y;
        meHy(im)=ret.Hy;
        meHy_y(im)=ret.Hy_y;
        meSy(im)=ret.Hy-ret.Hy_y;
    end
    mePlfhf=mepot(2,:)./mepot(3,:);
    mD_Plfhf=prctile(mePlfhf,[lo 50 hi]);
    mM_Plfhf=mD_Plfhf(2); %median
    mL_Plfhf=mD_Plfhf(2)-mD_Plfhf(1); %lo-perc
    mU_Plfhf=mD_Plfhf(3)-mD_Plfhf(2); %hi-perc
        
    % collect results
    mD_potY=prctile(mepotY,[lo 50 hi]);
    mM_potY=mD_potY(2); %median
    mL_potY=mD_potY(2)-mD_potY(1); %lo-perc
    mU_potY=mD_potY(3)-mD_potY(2); %hi-perc

    % spectral
    mD_pot=prctile(mepot,[lo 50 hi],2);
    mM_pot=mD_pot(:,2); %median
    mL_pot=mD_pot(:,2)-mD_pot(:,1); %lo-perc
    mU_pot=mD_pot(:,3)-mD_pot(:,2); %hi-perc

    mD_freq=prctile(mefreq,[lo 50 hi],2);
    mM_freq=mD_freq(:,2); %median
    mL_freq=mD_freq(:,2)-mD_freq(:,1); %lo-perc
    mU_freq=mD_freq(:,3)-mD_freq(:,2); %hi-perc

    % information
    mD_Hy=prctile(meHy,[lo 50 hi]);
    mM_Hy=mD_Hy(2); %median
    mL_Hy=mD_Hy(2)-mD_Hy(1); %lo-perc
    mU_Hy=mD_Hy(3)-mD_Hy(2); %hi-perc

    mD_Hy_y=prctile(meHy_y,[lo 50 hi]);
    mM_Hy_y=mD_Hy_y(2); %median
    mL_Hy_y=mD_Hy_y(2)-mD_Hy_y(1); %lo-perc
    mU_Hy_y=mD_Hy_y(3)-mD_Hy_y(2); %hi-perc

    mD_Sy=prctile(meSy,[lo 50 hi]);
    mM_Sy=mD_Sy(2); %median
    mL_Sy=mD_Sy(2)-mD_Sy(1); %lo-perc
    mU_Sy=mD_Sy(3)-mD_Sy(2); %hi-perc

    %%% figura rappresentativa
    mD_Sm=prctile(meSm,[lo 50 hi],2);
%     figure(11);
    figure(hfig); subplot(2,9,[10 11 12]);
    plot(f,Sm,'color',[0.5 0.5 0.5]);hold on;
    plot(f,mD_Sm,'k:');
    hold off;
    axis([0 fc/2 0 1.05*max(mD_Sm(:,3))]);title('(d) many reps conf.limits');
    ylim([0 ySPmax]);

end

%% Confidence Limits: Bootstrap (BS)
if do_bootstrap=='y'
    % perform bootstrap
    Yi=Y(1:p);
    disp('bootstrapping...');
    ticID_boot=tic;
    out_boot=bootstrp(numrep,@(x)idARboot(x,eAm,Yi),Up);
    beAm=out_boot(:,1:p);
    beSu=out_boot(:,p+1);
    timeBS=toc(ticID_boot);
    
    %get indexes
    disp('collecting results...');
    nn=NaN*ones(1,numrep); bepotY=nn; bepotY_ver=nn; beVarU=nn; beHy=nn; beHy_y=nn; beSy=nn;
    befreq=NaN*ones(length(freq),numrep); bepot=befreq;
    for ib=1:numrep
        Apol_b=[1 -beAm(ib,:)];
        [Sktmp,Smtmp,freqtmp,pottmp,potntmp]=asd_ARMASpectDec(Apol_b,1,beSu(ib),fc,nfft);
        beSm(:,ib)=Smtmp;
        beSk(:,:,ib)=Sktmp;
        [freqtmp,iefreqtmp]=sort(freqtmp);
        pottmp=pottmp(iefreqtmp);

        bepotY(ib)=sum(pottmp);
        befreq(:,ib)=freqtmp;
        bepot(:,ib)=pottmp;
        
        ret = its_CElinVAR1(beAm(ib,:),beSu(ib),p);
        bepotY_ver(ib)=ret.Sy;
        beVarU(ib)=ret.Sy_y;
        beHy(ib)=ret.Hy;
        beHy_y(ib)=ret.Hy_y;
        beSy(ib)=ret.Hy-ret.Hy_y;
    end
    
    % collect results
    bD_potY=prctile(bepotY,[lo 50 hi]);
    bM_potY=bD_potY(2); %median
    bL_potY=bD_potY(2)-bD_potY(1); %lo-perc
    bU_potY=bD_potY(3)-bD_potY(2); %hi-perc
    
    % spectral
    bD_pot=prctile(bepot,[lo 50 hi],2);
    bM_pot=bD_pot(:,2); %median
    bL_pot=bD_pot(:,2)-bD_pot(:,1); %lo-perc
    bU_pot=bD_pot(:,3)-bD_pot(:,2); %hi-perc

    bD_freq=prctile(befreq,[lo 50 hi],2);
    bM_freq=bD_freq(:,2); %median
    bL_freq=bD_freq(:,2)-bD_freq(:,1); %lo-perc
    bU_freq=bD_freq(:,3)-bD_freq(:,2); %hi-perc

    % information
    bD_Hy=prctile(beHy,[lo 50 hi]);
    bM_Hy=bD_Hy(2); %median
    bL_Hy=bD_Hy(2)-bD_Hy(1); %lo-perc
    bU_Hy=bD_Hy(3)-bD_Hy(2); %hi-perc

    bD_Hy_y=prctile(beHy_y,[lo 50 hi]);
    bM_Hy_y=bD_Hy_y(2); %median
    bL_Hy_y=bD_Hy_y(2)-bD_Hy_y(1); %lo-perc
    bU_Hy_y=bD_Hy_y(3)-bD_Hy_y(2); %hi-perc

    bD_Sy=prctile(beSy,[lo 50 hi]);
    bM_Sy=bD_Sy(2); %median
    bL_Sy=bD_Sy(2)-bD_Sy(1); %lo-perc
    bU_Sy=bD_Sy(3)-bD_Sy(2); %hi-perc
    
    %%% figura rappresentativa
    bD_Sm=prctile(beSm,[lo 50 hi],2);
    %figure(12);
    figure(hfig); subplot(2,9,[7 8 9]);
    plot(f,Sm,'color',[0.5 0.5 0.5]);hold on;
    plot(f,eSm,'b'); plot(f,bD_Sm,'b:');
    hold off;
    axis([0 fc/2 0 1.05*max(bD_Sm(:,3))]);title('(c) BS conf.limits');
    ylim([0 ySPmax]);
    
    bePlfhf=bepot(2,:)./bepot(3,:);
    bD_Plfhf=prctile(bePlfhf,[lo 50 hi]);
    bM_Plfhf=bD_Plfhf(2); %median
    bL_Plfhf=bD_Plfhf(2)-bD_Plfhf(1); %lo-perc
    bU_Plfhf=bD_Plfhf(3)-bD_Plfhf(2); %hi-perc
    
    disp(['time BS: ' num2str(timeBS)]);

end


%% Confidence Limits: resampling through Monte Carlo (MC)
if do_resampling=='y'
    % perform resampling
    disp('resampling...');
    ticID_res=tic;
    out_res=idARres(numrep,eAm,eSu,covBS);
    reAm=out_res(:,1:p);
    reSu=out_res(:,p+1);
    timeMC=toc(ticID_res);
    
    %get indexes
    disp('collecting results...');
    nn=NaN*ones(1,numrep); repotY=nn; repotY_ver=nn; reVarU=nn; reHy=nn; reHy_y=nn; reSy=nn;
    refreq=NaN*ones(length(freq),numrep); repot=refreq;
    for ib=1:numrep
        
        %%% first check stability [from Nolte]
        E=eye(M*p);AA=[reAm(ib,:);E(1:end-M,:)];
        lambda=eig(AA); lambdamax=max(abs(lambda));
        if lambdamax>=1
            warning(['Resampling iteration ' int2str(ib) ' got unstable AR coeffs' ]);
        else
        Apol_b=[1 -reAm(ib,:)];
        [Sktmp,Smtmp,freqtmp,pottmp,potntmp]=asd_ARMASpectDec(Apol_b,1,reSu(ib),fc,nfft);        
        reSm(:,ib)=Smtmp;
        reSk(:,:,ib)=Sktmp;
        [freqtmp,iefreqtmp]=sort(freqtmp);
        pottmp=pottmp(iefreqtmp);

        repotY(ib)=sum(pottmp);
        refreq(:,ib)=freqtmp;
        repot(:,ib)=pottmp;
        
        ret = its_CElinVAR1(reAm(ib,:),reSu(ib),p);
        repotY_ver(ib)=ret.Sy;
        reVarU(ib)=ret.Sy_y;
        reHy(ib)=ret.Hy;
        reHy_y(ib)=ret.Hy_y;
        reSy(ib)=ret.Hy-ret.Hy_y;
        end
    end
    
    % collect results
    rD_potY=prctile(repotY,[lo 50 hi]);
    rM_potY=rD_potY(2); %median
    rL_potY=rD_potY(2)-rD_potY(1); %lo-perc
    rU_potY=rD_potY(3)-rD_potY(2); %hi-perc


    % spectral
    rD_pot=prctile(repot,[lo 50 hi],2);
    rM_pot=rD_pot(:,2); %median
    rL_pot=rD_pot(:,2)-rD_pot(:,1); %lo-perc
    rU_pot=rD_pot(:,3)-rD_pot(:,2); %hi-perc

    rD_freq=prctile(refreq,[lo 50 hi],2);
    rM_freq=rD_freq(:,2); %median
    rL_freq=rD_freq(:,2)-rD_freq(:,1); %lo-perc
    rU_freq=rD_freq(:,3)-rD_freq(:,2); %hi-perc

    % information
    rD_Hy=prctile(reHy,[lo 50 hi]);
    rM_Hy=rD_Hy(2); %median
    rL_Hy=rD_Hy(2)-rD_Hy(1); %lo-perc
    rU_Hy=rD_Hy(3)-rD_Hy(2); %hi-perc

    rD_Hy_y=prctile(reHy_y,[lo 50 hi]);
    rM_Hy_y=rD_Hy_y(2); %median
    rL_Hy_y=rD_Hy_y(2)-rD_Hy_y(1); %lo-perc
    rU_Hy_y=rD_Hy_y(3)-rD_Hy_y(2); %hi-perc

    rD_Sy=prctile(reSy,[lo 50 hi]);
    rM_Sy=rD_Sy(2); %median
    rL_Sy=rD_Sy(2)-rD_Sy(1); %lo-perc
    rU_Sy=rD_Sy(3)-rD_Sy(2); %hi-perc
    
    %%% figura rappresentativa
    rD_Sm=prctile(reSm,[lo 50 hi],2);
    %figure(13);
    figure(hfig); subplot(2,9,[4 5 6]);
    plot(f,Sm,'color',[0.5 0.5 0.5]);hold on;
    plot(f,eSm,'r'); plot(f,rD_Sm,'r:');
    hold off;
    axis([0 fc/2 0 1.05*max(rD_Sm(:,3))]);title('(b) MC conf.limits');
    ylim([0 ySPmax]);
    
    rePlfhf=repot(2,:)./repot(3,:);
    rD_Plfhf=prctile(rePlfhf,[lo 50 hi]);
    rM_Plfhf=rD_Plfhf(2); %median
    rL_Plfhf=rD_Plfhf(2)-rD_Plfhf(1); %lo-perc
    rU_Plfhf=rD_Plfhf(3)-rD_Plfhf(2); %hi-perc
    
    disp(['time MC: ' num2str(timeMC)]);
    
end


%% disp and plot
figure(hfig); subplot(2,9,[1 2 3]);
plot(f,Sm,'k');hold on;
for k=1:size(Sk,2)
    plot(f,Sk(:,k),'k:');
end
hold off;
axis([0 fc/2 0 1.1*max(Sm)]);title('(a) True Spectrum');

assetick=[1 2 3];
% x2=[1:4]'; dx=0.15;
assex={'BS'; 'gold st.'; 'MC'};
% figure(2);
subplot(2,9,[15 16]);
plot(2,Plfhf,'g.'); hold on; plot(1,ePlfhf,'gx'); plot(3,ePlfhf,'gx');
set(gca,'XTick',assetick); set(gca,'XTickLabel',assex);
title('(f) P_{LFHF}');
xlim([0 4]); ylim([2 5]);

% x3=[1:3]';
assex={'BS'; 'gold st.'; 'MC'};
% figure(3);
subplot(2,9,[13 14]);
plot(2,freq(2),'g.-'); hold on; plot(1,efreq(2),'gx'); plot(3,efreq(2),'gx');
set(gca,'XTick',assetick); set(gca,'XTickLabel',assex);
title('(e) f_{LF}');
xlim([0 4]); ylim([0.085 0.115]);

x4=[1:3]';
assex={'BS'; 'gold st.'; 'MC'};
% figure(4);
subplot(2,9,[17 18]);
plot(2,Sy,'g.'); hold on; plot(1,eSy,'gx'); plot(3,eSy,'gx');
set(gca,'XTick',assetick); set(gca,'XTickLabel',assex);
title('(g) S_X');
xlim([0 4]); ylim([0.95 1.1]);

if do_manysimu=='y'
    subplot(2,9,[15 16]); hold on; %figure(2); hold on;
    errorbar(2,mM_Plfhf,mL_Plfhf,mU_Plfhf,'k+');
    subplot(2,9,[13 14]); hold on; %figure(3); hold on;
    errorbar(2,mM_freq(2),mL_freq(2),mU_freq(2),'k+');
    subplot(2,9,[17 18]); hold on; %figure(4); hold on;
    errorbar(2,mM_Sy,mL_Sy,mU_Sy,'k+');
end
if do_bootstrap=='y'
    subplot(2,9,[15 16]); hold on; %figure(2); hold on;
    errorbar(1,bM_Plfhf,bL_Plfhf,bU_Plfhf,'b+');
    subplot(2,9,[13 14]); hold on; %figure(3); hold on;
    errorbar(1,bM_freq(2),bL_freq(2),bU_freq(2),'b+');
    subplot(2,9,[17 18]); hold on; %figure(4); hold on;
    errorbar(1,bM_Sy,bL_Sy,bU_Sy,'b+');
end
if do_resampling=='y'
    subplot(2,9,[15 16]); hold on; %figure(2); hold on;
    errorbar(3,rM_Plfhf,rL_Plfhf,rU_Plfhf,'r+');
    subplot(2,9,[13 14]); hold on; %figure(3); hold on;
    errorbar(3,rM_freq(2),rL_freq(2),rU_freq(2),'r+');
    subplot(2,9,[17 18]); hold on; %figure(4); hold on;
    errorbar(3,rM_Sy,rL_Sy,rU_Sy,'r+');
end
