# Supplementary material for: Estimation of confidence limits for descriptive indexes derived from autoregressive analysis of time series: Methods and application to heart rate variability
Source: PLoS One. 2017 Oct 2;12(10):e0183230. doi: 10.1371/journal.pone.0183230 (PMC5624578; doi:10.1371/journal.pone.0183230)
Supplement: S2 File — This data is described and used in the section of the manuscript "Assessment of Methods using data recorded from human volunteers". The R-R time series are contained in the Matlab file RR_time_series.mat. The file contains 3 variables (rest, math_silent, math_aloud), each containing the R-R time series of all 25 subjects of the cohort for the respective task. Usage example: the R-R time series of subject 5 during the "math silent" task can be accessed as the 5th element of the cell variable math_silent (e.g. RR = math_silent{5};). (ZIP) [file pone.0183230.s002.zip › data_description.txt]

Data Description
The R-R time series data are contained in the Matlab file RR_time_series.mat.
The file contains 3 variables (rest, math_silent, math_aloud), each containing the R-R time series of all 25 subjects of the cohort for the respective task. 
EXAMPLE: the R-R time series of subject 5 during the "math silent" task can be accessed as the 5th element of the cell variable  math_silent  (e.g. RR=math_silent{5};) 
